# Supplementary material for: Use of the J774A.1 Cell Line as a Model in the In Vitro Study of Extracellular Vesicle Secretion from Histiocytic Sarcoma in Patients with Bacterial Co-Infections
Source: Int J Mol Sci. 2026 May 29;27(11):4949. doi: 10.3390/ijms27114949 (PMC13257283; doi:10.3390/ijms27114949)
Supplement: Supplementary file 1 [file ijms-27-04949-s001.zip]

Archive with 1 entries (1 files):
- ijms-4269440-supplementary.pdf
